# Supplementary material for: Safety and Efficacy of GLP-1 Receptor Agonists in Type 2 Diabetes Mellitus with Advanced and End-Stage Kidney Disease: A Systematic Review and Meta-Analysis
Source: Diseases. 2024 Jan 2;12(1):14. doi: 10.3390/diseases12010014 (PMC10814593; doi:10.3390/diseases12010014)
Supplement: Supplementary file 1 [file diseases-12-00014-s001.zip]

Archive with 1 entries (1 files):
- diseases-2750929-supplementary.pdf
